# Supplementary material for: Three New Integration Vectors and Fluorescent Proteins for Use in the Opportunistic Human Pathogen Streptococcus pneumoniae
Source: Genes (Basel). 2019 May 22;10(5):394. doi: 10.3390/genes10050394 (PMC6562690; doi:10.3390/genes10050394)
Supplement: Supplementary file 1 [file genes-10-00394-s001.zip]

Archive with 9 entries (9 files):
- Supplementary Figures/sup figure 1.tif
- Supplementary Figures/sup figure 2.tif
- Supplementary Figures/sup figure 3.tif
- Supplementary Figures/sup figure 4.tif
- Supplementary Figures/sup figure 5.tif
- Supplementary Figures/Supplementary Table 1.xlsx
- Supplementary Figures/Supplementary Table 2.xlsx
- Supplementary Figures/Supplementary Table 3.xlsx
- Supplementary Figures/Thumbs.db
