# Supplementary material for: Three New Integration Vectors and Fluorescent Proteins for Use in the Opportunistic Human Pathogen Streptococcus pneumoniae
Source: Genes (Basel). 2019 May 22;10(5):394. doi: 10.3390/genes10050394 (PMC6562690; doi:10.3390/genes10050394)
Supplement: Supplementary file 1 [file genes-10-00394-s001.zip › Supplementary Figures/Supplementary Table 2.xlsx]

## Sheet: pseudopneumoniae PEPX
Blast Alignment		S pseudopneumoniae
pPEPX Upstream
evalue	subject ID	Alignment Length	% Identity	Identical	Gaps	Gap Open	Subject	Subject Title
0	NC_015875.1	476	96.22	458	0	0	NC_015875.1	Streptococcus pseudopneumoniae IS7493, complete genome
0	NZ_AICS01000166.1	476	98.95	471	0	0	NZ_AICS01000166.1	Streptococcus pseudopneumoniae ATCC BAA-960 = CCUG 49455 strain ATCC BAA-960 contig00133, whole genome shotgun sequence
0	NZ_AJKE01000070.1	476	98.95	471	0	0	NZ_AJKE01000070.1	Streptococcus pseudopneumoniae SK674 ctg120004262772, whole genome shotgun sequence
0	NZ_AYRO01000011.1	476	94.96	452	0	0	NZ_AYRO01000011.1	Streptococcus pseudopneumoniae 22725 Spspn_22725contig00011, whole genome shotgun sequence
0	NZ_AYRP01000006.1	476	98.95	471	0	0	NZ_AYRP01000006.1	Streptococcus pseudopneumoniae 1321 Spspn_1321contig00006, whole genome shotgun sequence
2e-15	NZ_JVGV01000018.1	57	92.98	53	0	0	NZ_JVGV01000018.1	Streptococcus pseudopneumoniae strain 445_SPSE 335_162578_4797021_232__..._279_, whole genome shotgun sequence
0	NZ_JVRR01000123.1	471	93.84	442	0	0	NZ_JVRR01000123.1	Streptococcus pseudopneumoniae strain 163_SPSE 986_44110_622065_765__..._779_, whole genome shotgun sequence
7e-164	NZ_JVWP01000135.1	439	90.43	397	1	1	NZ_JVWP01000135.1	Streptococcus pseudopneumoniae strain 126_SPSE 1262_51605_730251_1038__..._293_, whole genome shotgun sequence
0	NZ_LJHI01000031.1	476	94.96	452	0	0	NZ_LJHI01000031.1	Streptococcus pseudopneumoniae strain 338-14 31, whole genome shotgun sequence
0	NZ_LJHJ01000071.1	476	95.17	453	0	0	NZ_LJHJ01000071.1	Streptococcus pseudopneumoniae strain 276-03 71, whole genome shotgun sequence
0	NZ_LJHK01000010.1	476	94.96	452	0	0	NZ_LJHK01000010.1	Streptococcus pseudopneumoniae strain 61-14 9, whole genome shotgun sequence
0	NZ_MUXQ01000028.1	476	98.95	471	0	0	NZ_MUXQ01000028.1	Streptococcus pseudopneumoniae strain CCUG 62647 CCUG62647_R1__paired__trimmed__paired__contig_28, whole genome shotgun sequence
0	NZ_MUXR01000020.1	476	98.95	471	0	0	NZ_MUXR01000020.1	Streptococcus pseudopneumoniae strain CCUG 63747 CCUG63747_R1__paired__trimmed__paired__contig_20, whole genome shotgun sequence
0	NZ_MWSM01000015.1	476	98.95	471	0	0	NZ_MWSM01000015.1	Streptococcus pseudopneumoniae ATCC BAA-960 = CCUG 49455 CCUG_49455T_0000015, whole genome shotgun sequence
0	NZ_PDEN01000012.1	476	98.95	471	0	0	NZ_PDEN01000012.1	Streptococcus pseudopneumoniae strain CipR71 contig00012, whole genome shotgun sequence
0	NZ_PTQV01000025.1	476	94.12	448	0	0	NZ_PTQV01000025.1	Streptococcus pseudopneumoniae strain Spain939 Spain939_contig_25__1..49789__consensus, whole genome shotgun sequence
0	NZ_PTTL01000039.1	476	96.85	461	0	0	NZ_PTTL01000039.1	Streptococcus pseudopneumoniae strain EL2652N1 EL2652N1_contig_36__1..40113__consensus, whole genome shotgun sequence
Blast Alignment		S pseudopneumoniae
pPEPX Downstream
evalue	subject ID	Alignment Length	% Identity	Identical	Gaps	Gap Open	Subject	Subject Title
5e-165	NC_015875.1	515	87.77	452	24	12	NC_015875.1	Streptococcus pseudopneumoniae IS7493, complete genome
2e-130	NZ_AJKE01000018.1	312	93.59	292	0	0	NZ_AJKE01000018.1	Streptococcus pseudopneumoniae SK674 ctg120004262758, whole genome shotgun sequence
6e-160	NZ_AJKE01000046.1	515	87.18	449	24	12	NZ_AJKE01000046.1	Streptococcus pseudopneumoniae SK674 ctg120004262781, whole genome shotgun sequence
2e-110	NZ_AJKE01000070.1	413	85.23	352	27	16	NZ_AJKE01000070.1	Streptococcus pseudopneumoniae SK674 ctg120004262772, whole genome shotgun sequence
1e-77	NZ_AJKE01000082.1	317	84.23	267	20	9	NZ_AJKE01000082.1	Streptococcus pseudopneumoniae SK674 ctg120004262733, whole genome shotgun sequence
3e-122	NZ_AYRO01000004.1	312	91.99	287	0	0	NZ_AYRO01000004.1	Streptococcus pseudopneumoniae 22725 Spspn_22725contig00004, whole genome shotgun sequence
3e-148	NZ_AYRO01000008.1	513	85.77	440	20	8	NZ_AYRO01000008.1	Streptococcus pseudopneumoniae 22725 Spspn_22725contig00008, whole genome shotgun sequence
2e-114	NZ_AYRO01000011.1	413	85.47	353	20	9	NZ_AYRO01000011.1	Streptococcus pseudopneumoniae 22725 Spspn_22725contig00011, whole genome shotgun sequence
3e-163	NZ_AYRP01000001.1	515	87.57	451	24	12	NZ_AYRP01000001.1	Streptococcus pseudopneumoniae 1321 Spspn_1321contig00001, whole genome shotgun sequence
2e-130	NZ_AYRP01000002.1	312	93.59	292	0	0	NZ_AYRP01000002.1	Streptococcus pseudopneumoniae 1321 Spspn_1321contig00002, whole genome shotgun sequence
2e-114	NZ_AYRP01000006.1	413	85.47	353	20	9	NZ_AYRP01000006.1	Streptococcus pseudopneumoniae 1321 Spspn_1321contig00006, whole genome shotgun sequence
0	NZ_AYRP01000032.1	515	89.9	463	24	12	NZ_AYRP01000032.1	Streptococcus pseudopneumoniae 1321 Spspn_1321contig00032, whole genome shotgun sequence
1e-121	NZ_AYRQ01000004.1	312	91.99	287	1	1	NZ_AYRQ01000004.1	Streptococcus pseudopneumoniae 5247 Spspn_5247contig00004, whole genome shotgun sequence
5e-165	NZ_AYRQ01000032.1	515	87.77	452	24	12	NZ_AYRQ01000032.1	Streptococcus pseudopneumoniae 5247 Spspn_5247contig00032, whole genome shotgun sequence
4e-126	NZ_JUPG01000081.1	385	87.79	338	0	0	NZ_JUPG01000081.1	Streptococcus pseudopneumoniae strain 888_SPSE 466_5258_119528, whole genome shotgun sequence
1e-141	NZ_JUPG01000109.1	401	89.28	358	0	0	NZ_JUPG01000109.1	Streptococcus pseudopneumoniae strain 888_SPSE 610_20902_347782, whole genome shotgun sequence
4e-22	NZ_JUPG01000126.1	66	95.45	63	0	0	NZ_JUPG01000126.1	Streptococcus pseudopneumoniae strain 888_SPSE 676_397_4539, whole genome shotgun sequence
7e-169	NZ_JUQX01000031.1	489	88.55	433	0	0	NZ_JUQX01000031.1	Streptococcus pseudopneumoniae strain 843_SPSE 287_20160_318346, whole genome shotgun sequence
6e-90	NZ_JUQX01000056.1	266	89.1	237	0	0	NZ_JUQX01000056.1	Streptococcus pseudopneumoniae strain 843_SPSE 340_2423_42466_200__206_, whole genome shotgun sequence
3e-147	NZ_JUUO01000057.1	402	90.05	362	0	0	NZ_JUUO01000057.1	Streptococcus pseudopneumoniae strain 75_SPSE 468_3350_34315, whole genome shotgun sequence
2e-129	NZ_JUUO01000102.1	404	87.38	353	2	2	NZ_JUUO01000102.1	Streptococcus pseudopneumoniae strain 75_SPSE 690_1356_29993_133__..._6_, whole genome shotgun sequence
7e-139	NZ_JUUO01000139.1	402	88.81	357	0	0	NZ_JUUO01000139.1	Streptococcus pseudopneumoniae strain 75_SPSE 727_33133_376167_668__..._108_, whole genome shotgun sequence
7e-139	NZ_JUUO01000140.1	402	88.81	357	0	0	NZ_JUUO01000140.1	Streptococcus pseudopneumoniae strain 75_SPSE 728_11363_137565_668__..._515_, whole genome shotgun sequence
6e-140	NZ_JVFV01000041.1	511	84.93	434	22	9	NZ_JVFV01000041.1	Streptococcus pseudopneumoniae strain 469_SPSE 364_83756_1368552_317__..._45_, whole genome shotgun sequence
3e-127	NZ_JVGV01000022.1	403	87.1	351	1	1	NZ_JVGV01000022.1	Streptococcus pseudopneumoniae strain 445_SPSE 339_187982_4371791_255__..._86_, whole genome shotgun sequence
5e-96	NZ_JVHE01000075.1	280	89.29	250	0	0	NZ_JVHE01000075.1	Streptococcus pseudopneumoniae strain 434_SPSE 926_632_54775_129__..._694_, whole genome shotgun sequence
2e-69	NZ_JVHE01000121.1	211	89.1	188	0	0	NZ_JVHE01000121.1	Streptococcus pseudopneumoniae strain 434_SPSE 976_563_25490_834__..._196_, whole genome shotgun sequence
1e-127	NZ_JVJI01000076.1	509	83.69	426	26	17	NZ_JVJI01000076.1	Streptococcus pseudopneumoniae strain 380_SPSE 229_6401_152621, whole genome shotgun sequence
2e-24	NZ_JVKV01000009.1	195	78.46	153	16	7	NZ_JVKV01000009.1	Streptococcus pseudopneumoniae strain 342_SPSE 97_24768_369645, whole genome shotgun sequence
0	NZ_JVLI01000027.1	403	96.03	387	0	0	NZ_JVLI01000027.1	Streptococcus pseudopneumoniae strain 330_SPSE 139_6611_143362, whole genome shotgun sequence
9e-138	NZ_JVLX01000066.1	403	88.59	357	0	0	NZ_JVLX01000066.1	Streptococcus pseudopneumoniae strain 315_SPSE 509_1414_156077_429__..._250_, whole genome shotgun sequence
2e-129	NZ_JVMO01000011.1	403	87.34	352	0	0	NZ_JVMO01000011.1	Streptococcus pseudopneumoniae strain 294_SPSE 916_828_87569_34__590_, whole genome shotgun sequence
2e-129	NZ_JVMO01000019.1	403	87.34	352	0	0	NZ_JVMO01000019.1	Streptococcus pseudopneumoniae strain 294_SPSE 926_15309_639942_135__590_, whole genome shotgun sequence
4e-136	NZ_JVMO01000042.1	403	88.34	356	0	0	NZ_JVMO01000042.1	Streptococcus pseudopneumoniae strain 294_SPSE 951_87650_3311947_646__..._911_, whole genome shotgun sequence
2e-69	NZ_JVMO01000072.1	223	87.89	196	0	0	NZ_JVMO01000072.1	Streptococcus pseudopneumoniae strain 294_SPSE 986_16536_1350580_878__..._908_, whole genome shotgun sequence
1e-127	NZ_JVMU01000073.1	509	83.69	426	26	17	NZ_JVMU01000073.1	Streptococcus pseudopneumoniae strain 289_SPSE 515_7281_153662_340__..._80_, whole genome shotgun sequence
1e-127	NZ_JVNG01000037.1	509	83.69	426	26	17	NZ_JVNG01000037.1	Streptococcus pseudopneumoniae strain 277_SPSE 464_7113_217674_217__127_, whole genome shotgun sequence
2e-134	NZ_JVQA01000111.1	403	88.09	355	0	0	NZ_JVQA01000111.1	Streptococcus pseudopneumoniae strain 205_SPSE 1542_1694_19351_103__..._439_, whole genome shotgun sequence
4e-117	NZ_JVQA01000163.1	509	82.51	420	27	18	NZ_JVQA01000163.1	Streptococcus pseudopneumoniae strain 205_SPSE 1599_1359_21799_1362__..._859_, whole genome shotgun sequence
2e-120	NZ_JVSM01000023.1	375	87.47	328	0	0	NZ_JVSM01000023.1	Streptococcus pseudopneumoniae strain 144_SPSE 708_557_86609_295__..._590_, whole genome shotgun sequence
1e-132	NZ_JVSM01000044.1	509	84.09	428	20	8	NZ_JVSM01000044.1	Streptococcus pseudopneumoniae strain 144_SPSE 739_876_110677_626__..._280_, whole genome shotgun sequence
2e-124	NZ_JVWA01000024.1	513	83.24	427	27	18	NZ_JVWA01000024.1	Streptococcus pseudopneumoniae strain 1272_SPSE 575_22912_2141486_22__..._467_, whole genome shotgun sequence
2e-124	NZ_JVWB01000077.1	513	83.24	427	27	18	NZ_JVWB01000077.1	Streptococcus pseudopneumoniae strain 1271.rep2_SPSE 506_28127_2300740_415__..._415_, whole genome shotgun sequence
2e-124	NZ_JVWC01000063.1	513	83.24	427	27	18	NZ_JVWC01000063.1	Streptococcus pseudopneumoniae strain 1271.rep1_SPSE 496_28127_2410799_418__..._418_, whole genome shotgun sequence
2e-94	NZ_JVYO01000189.1	420	82.38	346	22	13	NZ_JVYO01000189.1	Streptococcus pseudopneumoniae strain 1213_SPSE 660_6903_129642_183__21_, whole genome shotgun sequence
1e-81	NZ_JWAJ01000019.1	378	82.28	311	26	10	NZ_JWAJ01000019.1	Streptococcus pseudopneumoniae strain 1172_SPSE 334_1091_39323, whole genome shotgun sequence
4e-12	NZ_JWAJ01000141.1	48	93.75	45	0	0	NZ_JWAJ01000141.1	Streptococcus pseudopneumoniae strain 1172_SPSE 1082_10846_459883_855__528__215_, whole genome shotgun sequence
2e-114	NZ_LJHI01000031.1	413	85.47	353	20	9	NZ_LJHI01000031.1	Streptococcus pseudopneumoniae strain 338-14 31, whole genome shotgun sequence
3e-122	NZ_LJHI01000053.1	312	91.99	287	0	0	NZ_LJHI01000053.1	Streptococcus pseudopneumoniae strain 338-14 54, whole genome shotgun sequence
3e-163	NZ_LJHI01000068.1	515	87.57	451	24	12	NZ_LJHI01000068.1	Streptococcus pseudopneumoniae strain 338-14 69, whole genome shotgun sequence
3e-148	NZ_LJHJ01000019.1	513	85.77	440	20	8	NZ_LJHJ01000019.1	Streptococcus pseudopneumoniae strain 276-03 19, whole genome shotgun sequence
1e-121	NZ_LJHJ01000020.1	312	91.99	287	1	1	NZ_LJHJ01000020.1	Streptococcus pseudopneumoniae strain 276-03 20, whole genome shotgun sequence
2e-114	NZ_LJHJ01000071.1	413	85.47	353	20	9	NZ_LJHJ01000071.1	Streptococcus pseudopneumoniae strain 276-03 71, whole genome shotgun sequence
2e-114	NZ_LJHK01000010.1	413	85.47	353	20	9	NZ_LJHK01000010.1	Streptococcus pseudopneumoniae strain 61-14 9, whole genome shotgun sequence
3e-122	NZ_LJHK01000059.1	312	91.99	287	0	0	NZ_LJHK01000059.1	Streptococcus pseudopneumoniae strain 61-14 58, whole genome shotgun sequence
3e-163	NZ_LJHK01000073.1	515	87.57	451	24	12	NZ_LJHK01000073.1	Streptococcus pseudopneumoniae strain 61-14 72, whole genome shotgun sequence
9e-143	NZ_LTCN01000005.1	481	86.49	416	24	12	NZ_LTCN01000005.1	Streptococcus pseudopneumoniae strain NTPn 138 NTPn_138_contig_102, whole genome shotgun sequence
1e-121	NZ_LTCN01000021.1	312	91.99	287	1	1	NZ_LTCN01000021.1	Streptococcus pseudopneumoniae strain NTPn 138 NTPn_138_contig_117, whole genome shotgun sequence
1e-112	NZ_LTCN01000114.1	361	86.98	314	0	0	NZ_LTCN01000114.1	Streptococcus pseudopneumoniae strain NTPn 138 NTPn_138_contig_22, whole genome shotgun sequence
0	NZ_MUXQ01000027.1	515	90.1	464	24	12	NZ_MUXQ01000027.1	Streptococcus pseudopneumoniae strain CCUG 62647 CCUG62647_R1__paired__trimmed__paired__contig_27, whole genome shotgun sequence
2e-114	NZ_MUXQ01000028.1	413	85.47	353	20	9	NZ_MUXQ01000028.1	Streptococcus pseudopneumoniae strain CCUG 62647 CCUG62647_R1__paired__trimmed__paired__contig_28, whole genome shotgun sequence
2e-130	NZ_MUXQ01000037.1	312	93.59	292	0	0	NZ_MUXQ01000037.1	Streptococcus pseudopneumoniae strain CCUG 62647 CCUG62647_R1__paired__trimmed__paired__contig_37, whole genome shotgun sequence
3e-163	NZ_MUXR01000004.1	515	87.57	451	24	12	NZ_MUXR01000004.1	Streptococcus pseudopneumoniae strain CCUG 63747 CCUG63747_R1__paired__trimmed__paired__contig_4, whole genome shotgun sequence
1e-136	NZ_MUXR01000007.1	395	88.86	351	0	0	NZ_MUXR01000007.1	Streptococcus pseudopneumoniae strain CCUG 63747 CCUG63747_R1__paired__trimmed__paired__contig_7, whole genome shotgun sequence
0	NZ_MUXR01000009.1	515	90.1	464	24	12	NZ_MUXR01000009.1	Streptococcus pseudopneumoniae strain CCUG 63747 CCUG63747_R1__paired__trimmed__paired__contig_9, whole genome shotgun sequence
2e-130	NZ_MUXR01000016.1	312	93.59	292	0	0	NZ_MUXR01000016.1	Streptococcus pseudopneumoniae strain CCUG 63747 CCUG63747_R1__paired__trimmed__paired__contig_16, whole genome shotgun sequence
3e-163	NZ_MWSM01000010.1	515	87.57	451	24	12	NZ_MWSM01000010.1	Streptococcus pseudopneumoniae ATCC BAA-960 = CCUG 49455 CCUG_49455T_0000010, whole genome shotgun sequence
3e-123	NZ_MWSM01000011.1	266	96.62	257	0	0	NZ_MWSM01000011.1	Streptococcus pseudopneumoniae ATCC BAA-960 = CCUG 49455 CCUG_49455T_0000011, whole genome shotgun sequence
2e-130	NZ_MWSM01000012.1	312	93.59	292	0	0	NZ_MWSM01000012.1	Streptococcus pseudopneumoniae ATCC BAA-960 = CCUG 49455 CCUG_49455T_0000012, whole genome shotgun sequence
2e-69	NZ_MWSM01000014.1	163	95.71	156	0	0	NZ_MWSM01000014.1	Streptococcus pseudopneumoniae ATCC BAA-960 = CCUG 49455 CCUG_49455T_0000014, whole genome shotgun sequence
2e-114	NZ_MWSM01000015.1	413	85.47	353	20	9	NZ_MWSM01000015.1	Streptococcus pseudopneumoniae ATCC BAA-960 = CCUG 49455 CCUG_49455T_0000015, whole genome shotgun sequence
2e-69	NZ_MWSM01000057.1	163	95.71	156	0	0	NZ_MWSM01000057.1	Streptococcus pseudopneumoniae ATCC BAA-960 = CCUG 49455 CCUG_49455T_0000057, whole genome shotgun sequence
6e-130	NZ_PDEN01000011.1	395	87.85	347	0	0	NZ_PDEN01000011.1	Streptococcus pseudopneumoniae strain CipR71 contig00011, whole genome shotgun sequence
2e-114	NZ_PDEN01000012.1	413	85.47	353	20	9	NZ_PDEN01000012.1	Streptococcus pseudopneumoniae strain CipR71 contig00012, whole genome shotgun sequence
2e-130	NZ_PDEN01000013.1	312	93.59	292	0	0	NZ_PDEN01000013.1	Streptococcus pseudopneumoniae strain CipR71 contig00013, whole genome shotgun sequence
3e-133	NZ_PDEN01000014.1	410	88.54	363	24	12	NZ_PDEN01000014.1	Streptococcus pseudopneumoniae strain CipR71 contig00014, whole genome shotgun sequence
1e-161	NZ_PDEN01000018.1	515	87.38	450	24	12	NZ_PDEN01000018.1	Streptococcus pseudopneumoniae strain CipR71 contig00018, whole genome shotgun sequence
4e-107	NZ_PDEN01000033.1	334	88.62	296	20	9	NZ_PDEN01000033.1	Streptococcus pseudopneumoniae strain CipR71 contig00033, whole genome shotgun sequence
8e-44	NZ_PDEN01000059.1	102	98.04	100	0	0	NZ_PDEN01000059.1	Streptococcus pseudopneumoniae strain CipR71 contig00059, whole genome shotgun sequence
1e-161	NZ_PDEO01000015.1	515	87.38	450	24	12	NZ_PDEO01000015.1	Streptococcus pseudopneumoniae strain 5305 contig00015, whole genome shotgun sequence
1e-121	NZ_PDEO01000041.1	312	91.99	287	1	1	NZ_PDEO01000041.1	Streptococcus pseudopneumoniae strain 5305 contig00041, whole genome shotgun sequence
6e-130	NZ_PTQV01000016.1	395	87.85	347	0	0	NZ_PTQV01000016.1	Streptococcus pseudopneumoniae strain Spain939 Spain939_contig_16__22..60370__consensus, whole genome shotgun sequence
2e-125	NZ_PTQV01000021.1	312	92.63	289	0	0	NZ_PTQV01000021.1	Streptococcus pseudopneumoniae strain Spain939 Spain939_contig_21__1..24940__consensus, whole genome shotgun sequence
1e-151	NZ_PTQV01000096.1	515	86.21	444	24	12	NZ_PTQV01000096.1	Streptococcus pseudopneumoniae strain Spain939 Spain939_contig_96__1..28144__consensus, whole genome shotgun sequence
2e-130	NZ_PTTJ01000012.1	312	93.59	292	0	0	NZ_PTTJ01000012.1	Streptococcus pseudopneumoniae strain Spain3473 Spain3473_contig_11__1..50315__consensus, whole genome shotgun sequence
7e-124	NZ_PTTK01000076.1	312	92.31	288	0	0	NZ_PTTK01000076.1	Streptococcus pseudopneumoniae strain Spain9880 Spain9880_contig_71__1..31214__consensus, whole genome shotgun sequence
5e-165	NZ_PTTK01000086.1	515	87.77	452	24	12	NZ_PTTK01000086.1	Streptococcus pseudopneumoniae strain Spain9880 Spain9880_contig_81__4..10698__consensus, whole genome shotgun sequence
0	NZ_PTTL01000031.1	515	90.29	465	24	12	NZ_PTTL01000031.1	Streptococcus pseudopneumoniae strain EL2652N1 EL2652N1_contig_28__24..17584__consensus, whole genome shotgun sequence
3e-122	NZ_PTTL01000062.1	312	91.99	287	0	0	NZ_PTTL01000062.1	Streptococcus pseudopneumoniae strain EL2652N1 EL2652N1_contig_61__1..37532__consensus, whole genome shotgun sequence
5e-165	NZ_PTTL01000068.1	515	87.77	452	24	13	NZ_PTTL01000068.1	Streptococcus pseudopneumoniae strain EL2652N1 EL2652N1_contig_67__1..38290__consensus, whole genome shotgun sequence
5e-165	NZ_RAHZ01000027.1	515	87.77	452	24	12	NZ_RAHZ01000027.1	Streptococcus pseudopneumoniae strain Spain2270 Spain-2270_contig_29__1..29351__consensus, whole genome shotgun sequence
7e-124	NZ_RAHZ01000042.1	312	92.31	288	0	0	NZ_RAHZ01000042.1	Streptococcus pseudopneumoniae strain Spain2270 Spain-2270_contig_44__1..29617__consensus, whole genome shotgun sequence

## Sheet: pseudopneumoniae PEPY
Blast Alignment		S pseudopneumoniae
pPEPY Upstream
evalue	subject ID	Alignment Length	% Identity	Identical	Gaps	Gap Open	Subject	Subject Title
0	NZ_PTTJ01000103.1	525	96	504	2	2	NZ_PTTJ01000103.1	Streptococcus pseudopneumoniae strain Spain3473 Spain3473_contig_53__22..21458__consensus, whole genome shotgun sequence
0	NZ_JVLI01000014.1	526	95.06	500	2	2	NZ_JVLI01000014.1	Streptococcus pseudopneumoniae strain 330_SPSE 66_11272_265314, whole genome shotgun sequence
Blast Alignment		S pseudopneumoniae
pPEPY Downstream
evalue	subject ID	Alignment Length	% Identity	Identical	Gaps	Gap Open	Subject	Subject Title
5e-106	NZ_JVLI01000101.1	414	84.54	350	28	13	NZ_JVLI01000101.1	Streptococcus pseudopneumoniae strain 330_SPSE 455_32708_747772, whole genome shotgun sequence
2e-104	NZ_PTTJ01000103.1	255	93.73	239	4	3	NZ_PTTJ01000103.1	Streptococcus pseudopneumoniae strain Spain3473 Spain3473_contig_53__22..21458__consensus, whole genome shotgun sequence
5e-26	NZ_JVLI01000014.1	73	95.89	70	0	0	NZ_JVLI01000014.1	Streptococcus pseudopneumoniae strain 330_SPSE 66_11272_265314, whole genome shotgun sequence

## Sheet: pseudopneumoniae PEPZ
Blast Alignment		S pseudopneumoniae
pPEPZ Upstream
evalue	subject ID	Alignment Length	% Identity	Identical	Gaps	Gap Open	Subject	Subject Title
0	NZ_AICS01000084.1	742	97.04	720	1	1	NZ_AICS01000084.1	Streptococcus pseudopneumoniae ATCC BAA-960 = CCUG 49455 strain ATCC BAA-960 contig00069, whole genome shotgun sequence
0	NZ_AJKE01000001.1	742	97.04	720	1	1	NZ_AJKE01000001.1	Streptococcus pseudopneumoniae SK674 ctg120004262717, whole genome shotgun sequence
0	NZ_AYRO01000014.1	742	98.11	728	1	1	NZ_AYRO01000014.1	Streptococcus pseudopneumoniae 22725 Spspn_22725contig00014, whole genome shotgun sequence
0	NZ_AYRP01000030.1	742	97.04	720	1	1	NZ_AYRP01000030.1	Streptococcus pseudopneumoniae 1321 Spspn_1321contig00030, whole genome shotgun sequence
0	NZ_AYRQ01000008.1	742	96.5	716	1	1	NZ_AYRQ01000008.1	Streptococcus pseudopneumoniae 5247 Spspn_5247contig00008, whole genome shotgun sequence
0	NZ_JVLI01000152.1	742	97.98	727	1	1	NZ_JVLI01000152.1	Streptococcus pseudopneumoniae strain 330_SPSE 656_34424_772556, whole genome shotgun sequence
0	NZ_LJHI01000082.1	742	98.11	728	1	1	NZ_LJHI01000082.1	Streptococcus pseudopneumoniae strain 338-14 83, whole genome shotgun sequence
0	NZ_LJHJ01000023.1	742	97.44	723	1	1	NZ_LJHJ01000023.1	Streptococcus pseudopneumoniae strain 276-03 23, whole genome shotgun sequence
0	NZ_LJHK01000084.1	742	98.11	728	1	1	NZ_LJHK01000084.1	Streptococcus pseudopneumoniae strain 61-14 83, whole genome shotgun sequence
0	NZ_LTCN01000154.1	742	97.04	720	1	1	NZ_LTCN01000154.1	Streptococcus pseudopneumoniae strain NTPn 138 NTPn_138_contig_59, whole genome shotgun sequence
0	NZ_MUXQ01000016.1	742	97.04	720	1	1	NZ_MUXQ01000016.1	Streptococcus pseudopneumoniae strain CCUG 62647 CCUG62647_R1__paired__trimmed__paired__contig_16, whole genome shotgun sequence
0	NZ_MUXR01000005.1	742	98.25	729	1	1	NZ_MUXR01000005.1	Streptococcus pseudopneumoniae strain CCUG 63747 CCUG63747_R1__paired__trimmed__paired__contig_5, whole genome shotgun sequence
0	NZ_MWSM01000037.1	742	97.04	720	1	1	NZ_MWSM01000037.1	Streptococcus pseudopneumoniae ATCC BAA-960 = CCUG 49455 CCUG_49455T_0000037, whole genome shotgun sequence
0	NZ_PDEN01000020.1	742	97.04	720	1	1	NZ_PDEN01000020.1	Streptococcus pseudopneumoniae strain CipR71 contig00020, whole genome shotgun sequence
0	NZ_PDEO01000029.1	742	97.17	721	1	1	NZ_PDEO01000029.1	Streptococcus pseudopneumoniae strain 5305 contig00029, whole genome shotgun sequence
0	NZ_PTQV01000056.1	742	97.3	722	1	1	NZ_PTQV01000056.1	Streptococcus pseudopneumoniae strain Spain939 Spain939_contig_56__1..26303__consensus, whole genome shotgun sequence
0	NZ_PTTJ01000023.1	742	97.44	723	1	1	NZ_PTTJ01000023.1	Streptococcus pseudopneumoniae strain Spain3473 Spain3473_contig_12__1..20306__consensus, whole genome shotgun sequence
0	NZ_PTTK01000047.1	1010	95.84	968	26	8	NZ_PTTK01000047.1	Streptococcus pseudopneumoniae strain Spain9880 Spain9880_contig_42__1..14540__consensus, whole genome shotgun sequence
0	NZ_PTTL01000077.1	742	98.11	728	1	1	NZ_PTTL01000077.1	Streptococcus pseudopneumoniae strain EL2652N1 EL2652N1_contig_76__1..14452__consensus, whole genome shotgun sequence
0	NZ_RAHZ01000074.1	1010	95.84	968	26	8	NZ_RAHZ01000074.1	Streptococcus pseudopneumoniae strain Spain2270 Spain-2270_contig_77__1..41066__consensus, whole genome shotgun sequence
Blast Alignment		S pseudopneumoniae
pPEPZ Downstream
evalue	subject ID	Alignment Length	% Identity	Identical	Gaps	Gap Open	Subject	Subject Title
4e-164	NC_015875.1	406	92.86	377	11	6	NC_015875.1	Streptococcus pseudopneumoniae IS7493, complete genome
9e-161	NZ_AICS01000084.1	409	92.18	377	11	6	NZ_AICS01000084.1	Streptococcus pseudopneumoniae ATCC BAA-960 = CCUG 49455 strain ATCC BAA-960 contig00069, whole genome shotgun sequence
9e-161	NZ_AJKE01000001.1	409	92.18	377	11	6	NZ_AJKE01000001.1	Streptococcus pseudopneumoniae SK674 ctg120004262717, whole genome shotgun sequence
2e-162	NZ_AYRO01000014.1	406	92.61	376	11	6	NZ_AYRO01000014.1	Streptococcus pseudopneumoniae 22725 Spspn_22725contig00014, whole genome shotgun sequence
9e-161	NZ_AYRP01000030.1	409	92.18	377	11	6	NZ_AYRP01000030.1	Streptococcus pseudopneumoniae 1321 Spspn_1321contig00030, whole genome shotgun sequence
4e-154	NZ_AYRQ01000008.1	406	91.38	371	11	6	NZ_AYRQ01000008.1	Streptococcus pseudopneumoniae 5247 Spspn_5247contig00008, whole genome shotgun sequence
0	NZ_JVFV01000008.1	654	85.02	556	9	8	NZ_JVFV01000008.1	Streptococcus pseudopneumoniae strain 469_SPSE 326_120278_1698542_66__..._285_, whole genome shotgun sequence
2e-152	NZ_JVLI01000152.1	406	91.13	370	11	6	NZ_JVLI01000152.1	Streptococcus pseudopneumoniae strain 330_SPSE 656_34424_772556, whole genome shotgun sequence
3e-146	NZ_JVRR01000071.1	364	92.58	337	3	3	NZ_JVRR01000071.1	Streptococcus pseudopneumoniae strain 163_SPSE 932_20172_267177_247__509__762_, whole genome shotgun sequence
2e-162	NZ_LJHI01000082.1	406	92.61	376	11	6	NZ_LJHI01000082.1	Streptococcus pseudopneumoniae strain 338-14 83, whole genome shotgun sequence
9e-161	NZ_LJHJ01000023.1	409	92.18	377	11	6	NZ_LJHJ01000023.1	Streptococcus pseudopneumoniae strain 276-03 23, whole genome shotgun sequence
2e-162	NZ_LJHK01000084.1	406	92.61	376	11	6	NZ_LJHK01000084.1	Streptococcus pseudopneumoniae strain 61-14 83, whole genome shotgun sequence
9e-161	NZ_LTCN01000154.1	409	92.18	377	11	6	NZ_LTCN01000154.1	Streptococcus pseudopneumoniae strain NTPn 138 NTPn_138_contig_59, whole genome shotgun sequence
9e-161	NZ_MUXQ01000016.1	409	92.18	377	11	6	NZ_MUXQ01000016.1	Streptococcus pseudopneumoniae strain CCUG 62647 CCUG62647_R1__paired__trimmed__paired__contig_16, whole genome shotgun sequence
2e-152	NZ_MUXR01000005.1	406	91.13	370	12	7	NZ_MUXR01000005.1	Streptococcus pseudopneumoniae strain CCUG 63747 CCUG63747_R1__paired__trimmed__paired__contig_5, whole genome shotgun sequence
9e-161	NZ_MWSM01000037.1	409	92.18	377	11	6	NZ_MWSM01000037.1	Streptococcus pseudopneumoniae ATCC BAA-960 = CCUG 49455 CCUG_49455T_0000037, whole genome shotgun sequence
9e-161	NZ_PDEN01000020.1	409	92.18	377	11	6	NZ_PDEN01000020.1	Streptococcus pseudopneumoniae strain CipR71 contig00020, whole genome shotgun sequence
2e-162	NZ_PDEO01000029.1	409	92.42	378	11	6	NZ_PDEO01000029.1	Streptococcus pseudopneumoniae strain 5305 contig00029, whole genome shotgun sequence
9e-166	NZ_PTQV01000056.1	409	92.91	380	11	6	NZ_PTQV01000056.1	Streptococcus pseudopneumoniae strain Spain939 Spain939_contig_56__1..26303__consensus, whole genome shotgun sequence
2e-157	NZ_PTTJ01000023.1	406	91.87	373	11	6	NZ_PTTJ01000023.1	Streptococcus pseudopneumoniae strain Spain3473 Spain3473_contig_12__1..20306__consensus, whole genome shotgun sequence
2e-167	NZ_PTTK01000047.1	409	93.15	381	11	6	NZ_PTTK01000047.1	Streptococcus pseudopneumoniae strain Spain9880 Spain9880_contig_42__1..14540__consensus, whole genome shotgun sequence
3e-165	NZ_PTTL01000077.1	406	92.61	376	2	2	NZ_PTTL01000077.1	Streptococcus pseudopneumoniae strain EL2652N1 EL2652N1_contig_76__1..14452__consensus, whole genome shotgun sequence
2e-167	NZ_RAHZ01000074.1	409	93.15	381	11	6	NZ_RAHZ01000074.1	Streptococcus pseudopneumoniae strain Spain2270 Spain-2270_contig_77__1..41066__consensus, whole genome shotgun sequence

## Sheet: tigurinus PEPX
Blast Alignment		S tigurinus
pPEPX Upstream
evalue	subject ID	Alignment Length	% Identity	Identical	Gaps	Gap Open	Subject	Subject Title
6e-176	NCUF01000008.1	445	91.69	408	1	1	NCUF01000008.1	Streptococcus oralis subsp. tigurinus strain OD_326128_08 s_oralis_OD_326128_08_ID_5, whole genome shotgun sequence
6e-171	NCUD01000045.1	439	91.34	401	1	1	NCUD01000045.1	Streptococcus oralis subsp. tigurinus strain OD_339823_10 s_oralis_OD_339823_10_ID_5, whole genome shotgun sequence
6e-171	NCUA01000006.1	439	91.34	401	1	1	NCUA01000006.1	Streptococcus oralis subsp. tigurinus strain RH_49702_11 s_oralis_RH_49702_11_ID_3, whole genome shotgun sequence
6e-171	NCUC01000012.1	439	91.34	401	1	1	NCUC01000012.1	Streptococcus oralis subsp. tigurinus strain OD_348934_12 s_oralis_OD_348934_12_ID_5, whole genome shotgun sequence
6e-171	LNVF01000012.1	445	91.01	405	1	1	LNVF01000012.1	Streptococcus oralis subsp. tigurinus strain AZ_8 S.tigurinus-AZ8_Contig012, whole genome shotgun sequence
3e-169	NCUH01000008.1	445	90.79	404	1	1	NCUH01000008.1	Streptococcus oralis subsp. tigurinus strain OD_311286_11 s_oralis_OD_311286_11_ID_7, whole genome shotgun sequence
1e-167	NCUB01000006.1	439	90.89	399	1	1	NCUB01000006.1	Streptococcus oralis subsp. tigurinus strain RH_48720_11 s_oralis_RH_48720_11_ID_5, whole genome shotgun sequence
1e-167	NCUG01000016.1	439	90.89	399	1	1	NCUG01000016.1	Streptococcus oralis subsp. tigurinus strain OD_314165_09 s_oralis_OD_314165_09_ID_5, whole genome shotgun sequence
1e-167	LNVH01000010.1	445	90.56	403	1	1	LNVH01000010.1	Streptococcus oralis subsp. tigurinus strain 859 S.tigurinus-859_Contig010, whole genome shotgun sequence
1e-162	LAWC01000005.1	439	90.21	396	1	1	LAWC01000005.1	Streptococcus oralis subsp. tigurinus strain DGIIBVI contig_5, whole genome shotgun sequence
5e-157	LAWI01000001.1	455	88.79	404	5	4	LAWI01000001.1	Streptococcus oralis subsp. tigurinus strain JPIBVI Contig1, whole genome shotgun sequence
5e-157	ASXA01000003.1	455	88.79	404	5	4	ASXA01000003.1	Streptococcus oralis subsp. tigurinus 2426 contig003, whole genome shotgun sequence
5e-157	ASWZ01000003.1	455	88.79	404	5	4	ASWZ01000003.1	Streptococcus oralis subsp. tigurinus 2425 contig003, whole genome shotgun sequence
5e-157	AORX01000003.1	455	88.79	404	5	4	AORX01000003.1	Streptococcus oralis subsp. tigurinus 1366 contig003, whole genome shotgun sequence
2e-155	JYGU01000001.1	439	89.29	392	3	3	JYGU01000001.1	Streptococcus oralis subsp. tigurinus strain UC5873 TZ95_contig000001, whole genome shotgun sequence
1e-153	AP018338.1	455	88.35	402	5	4	AP018338.1	Streptococcus oralis subsp. tigurinus DNA, complete genome, strain: osk_001
Blast Alignment		S tigurinus
pPEPX Downstream
evalue	subject ID	Alignment Length	% Identity	Identical	Gaps	Gap Open	Subject	Subject Title
4e-163	NCUD01000046.1	494	87.65	433	1	1	NCUD01000046.1	Streptococcus oralis subsp. tigurinus strain OD_339823_10 s_oralis_OD_339823_10_ID_3, whole genome shotgun sequence
2e-161	NCUB01000008.1	494	87.45	432	1	1	NCUB01000008.1	Streptococcus oralis subsp. tigurinus strain RH_48720_11 s_oralis_RH_48720_11_ID_3, whole genome shotgun sequence
8e-160	NCUH01000010.1	493	87.22	430	0	0	NCUH01000010.1	Streptococcus oralis subsp. tigurinus strain OD_311286_11 s_oralis_OD_311286_11_ID_3, whole genome shotgun sequence
8e-155	AP018338.1	494	86.64	428	1	1	AP018338.1	Streptococcus oralis subsp. tigurinus DNA, complete genome, strain: osk_001
8e-155	NCUA01000007.1	494	86.64	428	1	1	NCUA01000007.1	Streptococcus oralis subsp. tigurinus strain RH_49702_11 s_oralis_RH_49702_11_ID_1, whole genome shotgun sequence
3e-154	ASXA01000001.1	493	86.61	427	2	2	ASXA01000001.1	Streptococcus oralis subsp. tigurinus 2426 contig001, whole genome shotgun sequence
3e-154	ASWZ01000001.1	493	86.61	427	2	2	ASWZ01000001.1	Streptococcus oralis subsp. tigurinus 2425 contig001, whole genome shotgun sequence
3e-154	AORX01000001.1	493	86.61	427	2	2	AORX01000001.1	Streptococcus oralis subsp. tigurinus 1366 contig001, whole genome shotgun sequence
6e-151	LNVH01000011.1	493	86.21	425	2	2	LNVH01000011.1	Streptococcus oralis subsp. tigurinus strain 859 S.tigurinus-859_Contig011, whole genome shotgun sequence
2e-150	JYGU01000006.1	489	86.3	422	1	1	JYGU01000006.1	Streptococcus oralis subsp. tigurinus strain UC5873 TZ95_contig000006, whole genome shotgun sequence
2e-146	LAWI01000004.1	509	85.66	436	20	7	LAWI01000004.1	Streptococcus oralis subsp. tigurinus strain JPIBVI Contig4, whole genome shotgun sequence
6e-141	JYGU01000007.1	496	85.48	424	20	7	JYGU01000007.1	Streptococcus oralis subsp. tigurinus strain UC5873 TZ95_contig000007, whole genome shotgun sequence
2e-131	AORU01000012.1	403	87.59	353	0	0	AORU01000012.1	Streptococcus oralis subsp. tigurinus AZ_3a contig012, whole genome shotgun sequence
8e-130	LNVG01000008.1	403	87.34	352	0	0	LNVG01000008.1	Streptococcus oralis subsp. tigurinus strain AZ_14 S.tigurinus-AZ14_Contig008, whole genome shotgun sequence
2e-126	NCUD01000043.1	489	84.25	412	28	11	NCUD01000043.1	Streptococcus oralis subsp. tigurinus strain OD_339823_10 s_oralis_OD_339823_10_ID_13, whole genome shotgun sequence
8e-125	NCUA01000005.1	489	84.05	411	28	11	NCUA01000005.1	Streptococcus oralis subsp. tigurinus strain RH_49702_11 s_oralis_RH_49702_11_ID_5, whole genome shotgun sequence
1e-113	NCUB01000006.1	423	84.87	359	20	7	NCUB01000006.1	Streptococcus oralis subsp. tigurinus strain RH_48720_11 s_oralis_RH_48720_11_ID_5, whole genome shotgun sequence
1e-113	NCUD01000045.1	423	84.87	359	20	7	NCUD01000045.1	Streptococcus oralis subsp. tigurinus strain OD_339823_10 s_oralis_OD_339823_10_ID_5, whole genome shotgun sequence
1e-113	LNVH01000006.1	423	84.87	359	20	7	LNVH01000006.1	Streptococcus oralis subsp. tigurinus strain 859 S.tigurinus-859_Contig006, whole genome shotgun sequence
1e-113	LAWC01000005.1	423	84.87	359	20	7	LAWC01000005.1	Streptococcus oralis subsp. tigurinus strain DGIIBVI contig_5, whole genome shotgun sequence
1e-113	JYGU01000001.1	423	84.87	359	20	7	JYGU01000001.1	Streptococcus oralis subsp. tigurinus strain UC5873 TZ95_contig000001, whole genome shotgun sequence
5e-112	NCUF01000008.1	423	84.63	358	20	7	NCUF01000008.1	Streptococcus oralis subsp. tigurinus strain OD_326128_08 s_oralis_OD_326128_08_ID_5, whole genome shotgun sequence
2e-110	NCUH01000008.1	423	84.4	357	20	7	NCUH01000008.1	Streptococcus oralis subsp. tigurinus strain OD_311286_11 s_oralis_OD_311286_11_ID_7, whole genome shotgun sequence
2e-110	NCUE01000017.1	423	84.4	357	20	7	NCUE01000017.1	Streptococcus oralis subsp. tigurinus strain B_003802_10 s_oralis_RS_003802_10_ID_5, whole genome shotgun sequence
1e-108	NCUG01000016.1	423	84.16	356	20	7	NCUG01000016.1	Streptococcus oralis subsp. tigurinus strain OD_314165_09 s_oralis_OD_314165_09_ID_5, whole genome shotgun sequence
2e-100	LAWI01000015.1	302	88.41	267	0	0	LAWI01000015.1	Streptococcus oralis subsp. tigurinus strain JPIBVI Contig15, whole genome shotgun sequence
2e-90	LNVF01000019.1	266	89.1	237	0	0	LNVF01000019.1	Streptococcus oralis subsp. tigurinus strain AZ_8 S.tigurinus-AZ8_Contig019, whole genome shotgun sequence
2e-90	LAWC01000012.1	266	89.1	237	0	0	LAWC01000012.1	Streptococcus oralis subsp. tigurinus strain DGIIBVI contig_12, whole genome shotgun sequence
2e-90	LAWI01000012.1	266	89.1	237	0	0	LAWI01000012.1	Streptococcus oralis subsp. tigurinus strain JPIBVI Contig12, whole genome shotgun sequence
2e-90	JYGU01000005.1	266	89.1	237	0	0	JYGU01000005.1	Streptococcus oralis subsp. tigurinus strain UC5873 TZ95_contig000005, whole genome shotgun sequence
7e-41	NCUC01000009.1	193	82.38	159	2	2	NCUC01000009.1	Streptococcus oralis subsp. tigurinus strain OD_348934_12 s_oralis_OD_348934_12_ID_7, whole genome shotgun sequence
3e-40	NCUD01000037.1	140	87.86	123	0	0	NCUD01000037.1	Streptococcus oralis subsp. tigurinus strain OD_339823_10 s_oralis_OD_339823_10_ID_17, whole genome shotgun sequence

## Sheet: suis PEPX
Blast Alignment		S suis
pPEPX Downstream
evalue	subject ID	Alignment Length	% Identity	Identical	Gaps	Gap Open	Subject	Subject Title
2e-47	LT671674.1	273	79.85	218	6	4	LT671674.1	Streptococcus suis strain LS9N genome assembly, chromosome: I
2e-47	FIHS01000017.1	273	79.85	218	6	4	FIHS01000017.1	Streptococcus suis strain LSS69 genome assembly, contig: ERS132431SCcontig000017, whole genome shotgun sequence
2e-47	CEHX01000005.1	273	79.85	218	6	4	CEHX01000005.1	Streptococcus suis genome assembly Velvet_assembly, contig NODE_5_length_38824_cov_14.029930, whole genome shotgun sequence
2e-33	POIS01000502.1	182	81.87	149	6	4	POIS01000502.1	Streptococcus suis strain 2578 SS_2578_Contig502, whole genome shotgun sequence
7e-28	POOB01000086.1	129	85.27	110	4	2	POOB01000086.1	Streptococcus suis strain 819 SS_0819_Contig86, whole genome shotgun sequence
3e-26	FIKM01000046.1	129	84.5	109	4	2	FIKM01000046.1	Streptococcus suis strain SS1052 genome assembly, contig: ERS132549SCcontig000046, whole genome shotgun sequence
3e-26	FIFT01000006.1	129	84.5	109	4	2	FIFT01000006.1	Streptococcus suis strain LSS20 genome assembly, contig: ERS132382SCcontig000006, whole genome shotgun sequence
3e-26	FIJD01000009.1	129	84.5	109	4	2	FIJD01000009.1	Streptococcus suis strain LSS94 genome assembly, contig: ERS132456SCcontig000009, whole genome shotgun sequence
3e-26	FIGS01000017.1	129	84.5	109	4	2	FIGS01000017.1	Streptococcus suis strain LSS34 genome assembly, contig: ERS132396SCcontig000017, whole genome shotgun sequence
3e-26	FIKN01000025.1	129	84.5	109	4	2	FIKN01000025.1	Streptococcus suis strain SS1048 genome assembly, contig: ERS132502SCcontig000025, whole genome shotgun sequence
3e-26	FIHZ01000002.1	129	84.5	109	4	2	FIHZ01000002.1	Streptococcus suis strain LSS76 genome assembly, contig: ERS132438SCcontig000002, whole genome shotgun sequence
3e-26	FIKH01000014.1	129	84.5	109	4	2	FIKH01000014.1	Streptococcus suis strain SS1038 genome assembly, contig: ERS132497SCcontig000014, whole genome shotgun sequence
3e-26	FIKF01000009.1	129	84.5	109	4	2	FIKF01000009.1	Streptococcus suis strain SS1037 genome assembly, contig: ERS132546SCcontig000009, whole genome shotgun sequence
3e-26	FIJA01000003.1	129	84.5	109	4	2	FIJA01000003.1	Streptococcus suis strain LSS89 genome assembly, contig: ERS132451SCcontig000003, whole genome shotgun sequence
3e-26	FIFJ01000019.1	129	84.5	109	4	2	FIFJ01000019.1	Streptococcus suis strain LOLA-SS005 genome assembly, contig: ERS132356SCcontig000019, whole genome shotgun sequence
3e-26	FIJP01000006.1	129	84.5	109	4	2	FIJP01000006.1	Streptococcus suis strain SS1022 genome assembly, contig: ERS132543SCcontig000006, whole genome shotgun sequence
3e-26	FIJQ01000003.1	129	84.5	109	4	2	FIJQ01000003.1	Streptococcus suis strain SS1016 genome assembly, contig: ERS132484SCcontig000003, whole genome shotgun sequence
3e-26	FIHQ01000001.1	129	84.5	109	4	2	FIHQ01000001.1	Streptococcus suis strain LSS67 genome assembly, contig: ERS132429SCcontig000001, whole genome shotgun sequence
3e-26	FIHT01000003.1	129	84.5	109	4	2	FIHT01000003.1	Streptococcus suis strain LSS70 genome assembly, contig: ERS132432SCcontig000003, whole genome shotgun sequence
3e-26	FIHR01000009.1	129	84.5	109	4	2	FIHR01000009.1	Streptococcus suis strain LSS68 genome assembly, contig: ERS132430SCcontig000009, whole genome shotgun sequence
3e-26	FIKW01000007.1	129	84.5	109	4	2	FIKW01000007.1	Streptococcus suis strain SS1061 genome assembly, contig: ERS132550SCcontig000007, whole genome shotgun sequence
3e-26	FIJY01000019.1	129	84.5	109	4	2	FIJY01000019.1	Streptococcus suis strain SS1029 genome assembly, contig: ERS132491SCcontig000019, whole genome shotgun sequence
3e-26	FILF01000026.1	129	84.5	109	4	2	FILF01000026.1	Streptococcus suis strain SS967 genome assembly, contig: ERS132520SCcontig000026, whole genome shotgun sequence
3e-26	CZGF01000034.1	129	84.5	109	4	2	CZGF01000034.1	Streptococcus suis isolate GD-0079 genome assembly, contig: NODE_41_length_4812_cov_53.6171_ID_77, whole genome shotgun sequence
3e-26	CZDU01000056.1	129	84.5	109	4	2	CZDU01000056.1	Streptococcus suis isolate 9501632 genome assembly, contig: NODE_1_length_188490_cov_65.805_ID_5, whole genome shotgun sequence
3e-26	POPW01000025.1	129	84.5	109	4	2	POPW01000025.1	Streptococcus suis strain 166 SS_0166_Contig25, whole genome shotgun sequence
3e-26	POPS01000018.1	129	84.5	109	4	2	POPS01000018.1	Streptococcus suis strain 189 SS_0189_Contig18, whole genome shotgun sequence
3e-26	POOT01000439.1	129	84.5	109	4	2	POOT01000439.1	Streptococcus suis strain 673 SS_0673_Contig439, whole genome shotgun sequence
3e-26	POOS01000057.1	129	84.5	109	4	2	POOS01000057.1	Streptococcus suis strain 676 SS_0676_Contig57, whole genome shotgun sequence
3e-26	POND01000179.1	129	84.5	109	4	2	POND01000179.1	Streptococcus suis strain 949 SS_0949_Contig179, whole genome shotgun sequence
3e-26	POLT01000307.1	129	84.5	109	4	2	POLT01000307.1	Streptococcus suis strain 1176 SS_1176_Contig307, whole genome shotgun sequence
3e-26	POKM01000018.1	129	84.5	109	4	2	POKM01000018.1	Streptococcus suis strain 1372 SS_1372_Contig18, whole genome shotgun sequence
3e-26	POKF01001185.1	129	84.5	109	4	2	POKF01001185.1	Streptococcus suis strain 1612 SS_1612_Contig1185, whole genome shotgun sequence
3e-26	POOP01000108.1	129	84.5	109	4	2	POOP01000108.1	Streptococcus suis strain 712 SS_0712_Contig108, whole genome shotgun sequence
3e-26	POOK01000183.1	129	84.5	109	4	2	POOK01000183.1	Streptococcus suis strain 796 SS_0796_Contig183, whole genome shotgun sequence
3e-26	POOJ01000130.1	129	84.5	109	4	2	POOJ01000130.1	Streptococcus suis strain 797 SS_0797_Contig130, whole genome shotgun sequence
3e-26	POMV01000022.1	129	84.5	109	4	2	POMV01000022.1	Streptococcus suis strain 970 SS_0970_Contig22, whole genome shotgun sequence
3e-26	POMV01000119.1	129	84.5	109	4	2	POMV01000119.1	Streptococcus suis strain 970 SS_0970_Contig119, whole genome shotgun sequence
3e-26	POMT01000021.1	129	84.5	109	4	2	POMT01000021.1	Streptococcus suis strain 1008 SS_1008_Contig21, whole genome shotgun sequence
3e-26	POLU01000076.1	129	84.5	109	4	2	POLU01000076.1	Streptococcus suis strain 1171 SS_1171_Contig76, whole genome shotgun sequence
3e-26	POKR01000195.1	129	84.5	109	4	2	POKR01000195.1	Streptococcus suis strain 1358 SS_1358_Contig195, whole genome shotgun sequence
3e-26	POJI01000135.1	129	84.5	109	4	2	POJI01000135.1	Streptococcus suis strain 2169 SS_2169_Contig135, whole genome shotgun sequence
3e-26	POIX01000015.1	129	84.5	109	4	2	POIX01000015.1	Streptococcus suis strain 2283 SS_2283_Contig15, whole genome shotgun sequence
3e-26	POIW01000103.1	129	84.5	109	4	2	POIW01000103.1	Streptococcus suis strain 2355 SS_2355_Contig103, whole genome shotgun sequence
3e-26	POIQ01000381.1	129	84.5	109	4	2	POIQ01000381.1	Streptococcus suis strain 2737 SS_2737_Contig381, whole genome shotgun sequence
3e-26	CP024974.1	129	84.5	109	4	2	CP024974.1	Streptococcus suis strain CZ130302 chromosome, complete genome
3e-26	ASBN01000039.1	129	84.5	109	4	2	ASBN01000039.1	Streptococcus suis YS93 contig_39, whole genome shotgun sequence
3e-26	CP024050.1	129	84.5	109	4	2	CP024050.1	Streptococcus suis strain CS100322 chromosome, complete genome
3e-26	AYSB01000014.1	129	84.5	109	4	2	AYSB01000014.1	Streptococcus suis YY060816 contig00014, whole genome shotgun sequence
3e-26	LDOL01000051.1	129	84.5	109	4	2	LDOL01000051.1	Streptococcus suis strain ISU2912 Ssuis29-12_c51, whole genome shotgun sequence
3e-26	CEKN01000002.1	129	84.5	109	4	2	CEKN01000002.1	Streptococcus suis genome assembly Velvet_assembly, contig NODE_2_length_87265_cov_17.049171, whole genome shotgun sequence
3e-26	CEIW01000029.1	129	84.5	109	4	2	CEIW01000029.1	Streptococcus suis genome assembly Velvet_assembly, contig NODE_36_length_393_cov_43.389313, whole genome shotgun sequence
3e-26	CEFG01000348.1	129	84.5	109	4	2	CEFG01000348.1	Streptococcus suis genome assembly Velvet_assembly, contig NODE_734_length_156_cov_24.269230, whole genome shotgun sequence
3e-26	CEHJ01000071.1	129	84.5	109	4	2	CEHJ01000071.1	Streptococcus suis genome assembly Velvet_assembly, contig NODE_83_length_93_cov_165.344086, whole genome shotgun sequence
3e-26	CEIS01000020.1	129	84.5	109	4	2	CEIS01000020.1	Streptococcus suis genome assembly Velvet_assembly, contig NODE_20_length_132573_cov_16.634043, whole genome shotgun sequence
3e-26	CEDP01000063.1	129	84.5	109	4	2	CEDP01000063.1	Streptococcus suis genome assembly Velvet_assembly, contig NODE_74_length_210755_cov_16.929235, whole genome shotgun sequence
3e-26	CEJX01000017.1	129	84.5	109	4	2	CEJX01000017.1	Streptococcus suis genome assembly Velvet_assembly, contig NODE_25_length_54452_cov_15.077114, whole genome shotgun sequence
3e-26	CEIY01000057.1	129	84.5	109	4	2	CEIY01000057.1	Streptococcus suis genome assembly Velvet_assembly, contig NODE_107_length_198994_cov_16.638622, whole genome shotgun sequence
3e-26	CECU01000140.1	129	84.5	109	4	2	CECU01000140.1	Streptococcus suis genome assembly Velvet_assembly, contig NODE_230_length_20973_cov_20.733276, whole genome shotgun sequence
3e-26	CEEO01000236.1	129	84.5	109	4	2	CEEO01000236.1	Streptococcus suis genome assembly Velvet_assembly, contig NODE_502_length_115_cov_151.747833, whole genome shotgun sequence
3e-26	CEDE01000121.1	129	84.5	109	4	2	CEDE01000121.1	Streptococcus suis genome assembly Velvet_assembly, contig NODE_241_length_764_cov_27.206806, whole genome shotgun sequence
3e-26	CEGY01000071.1	129	84.5	109	4	2	CEGY01000071.1	Streptococcus suis genome assembly Velvet_assembly, contig NODE_148_length_522_cov_45.842911, whole genome shotgun sequence
3e-26	CEKO01000065.1	129	84.5	109	4	2	CEKO01000065.1	Streptococcus suis genome assembly Velvet_assembly, contig NODE_127_length_188361_cov_16.363445, whole genome shotgun sequence
3e-26	CEEH01000011.1	129	84.5	109	4	2	CEEH01000011.1	Streptococcus suis genome assembly Velvet_assembly, contig NODE_11_length_6113_cov_11.915589, whole genome shotgun sequence
3e-26	CEIA01000004.1	129	84.5	109	4	2	CEIA01000004.1	Streptococcus suis genome assembly Velvet_assembly, contig NODE_4_length_178091_cov_15.182873, whole genome shotgun sequence
3e-26	CEHO01000035.1	129	84.5	109	4	2	CEHO01000035.1	Streptococcus suis genome assembly Velvet_assembly, contig NODE_48_length_96375_cov_13.429219, whole genome shotgun sequence
3e-26	CEEQ01000045.1	129	84.5	109	4	2	CEEQ01000045.1	Streptococcus suis genome assembly Velvet_assembly, contig NODE_83_length_198879_cov_19.356487, whole genome shotgun sequence
3e-26	CEJA01000013.1	129	84.5	109	4	2	CEJA01000013.1	Streptococcus suis genome assembly Velvet_assembly, contig NODE_17_length_124452_cov_14.981559, whole genome shotgun sequence
3e-26	CEGX01000008.1	129	84.5	109	4	2	CEGX01000008.1	Streptococcus suis genome assembly Velvet_assembly, contig NODE_8_length_188438_cov_20.330040, whole genome shotgun sequence
3e-26	CEEC01000101.1	129	84.5	109	4	2	CEEC01000101.1	Streptococcus suis genome assembly Velvet_assembly, contig NODE_171_length_520_cov_34.275002, whole genome shotgun sequence
3e-26	CELX01000009.1	129	84.5	109	4	2	CELX01000009.1	Streptococcus suis genome assembly Velvet_assembly, contig NODE_10_length_199131_cov_20.783098, whole genome shotgun sequence
3e-26	CECR01000034.1	129	84.5	109	4	2	CECR01000034.1	Streptococcus suis genome assembly Velvet_assembly, contig NODE_35_length_148636_cov_23.982649, whole genome shotgun sequence
3e-26	CP006246.1	129	84.5	109	4	2	CP006246.1	Streptococcus suis T15, complete genome
3e-26	ALNC01000019.1	129	84.5	109	4	2	ALNC01000019.1	Streptococcus suis YS66 Contig00021, whole genome shotgun sequence
3e-26	ALNC01000005.1	129	84.5	109	4	2	ALNC01000005.1	Streptococcus suis YS66 Contig00005, whole genome shotgun sequence
3e-26	ALMB01000052.1	129	84.5	109	4	2	ALMB01000052.1	Streptococcus suis YS12 Contig00052, whole genome shotgun sequence
3e-26	ALLR01000115.1	129	84.5	109	4	2	ALLR01000115.1	Streptococcus suis NT77 Contig00115, whole genome shotgun sequence
3e-26	CP003922.1	129	84.5	109	4	2	CP003922.1	Streptococcus suis SC070731, complete genome
3e-26	CP002465.1	129	84.5	109	4	2	CP002465.1	Streptococcus suis JS14, complete genome
1e-25	POLT01000628.1	129	84.5	109	5	3	POLT01000628.1	Streptococcus suis strain 1176 SS_1176_Contig628, whole genome shotgun sequence
1e-25	POLV01000014.1	129	84.5	109	5	3	POLV01000014.1	Streptococcus suis strain 1170 SS_1170_Contig14, whole genome shotgun sequence
1e-25	POLR01000020.1	129	84.5	109	5	3	POLR01000020.1	Streptococcus suis strain 1188 SS_1188_Contig20, whole genome shotgun sequence
2e-24	PONC01000250.1	129	83.72	108	4	2	PONC01000250.1	Streptococcus suis strain 955 SS_0955_Contig250, whole genome shotgun sequence
2e-24	POMZ01000287.1	129	83.72	108	4	2	POMZ01000287.1	Streptococcus suis strain 964 SS_0964_Contig287, whole genome shotgun sequence
2e-24	POMU01000214.1	129	83.72	108	4	2	POMU01000214.1	Streptococcus suis strain 985 SS_0985_Contig214, whole genome shotgun sequence
2e-24	POJU01000398.1	129	83.72	108	4	2	POJU01000398.1	Streptococcus suis strain 1982 SS_1982_Contig398, whole genome shotgun sequence
2e-24	POJN01000216.1	129	83.72	108	4	2	POJN01000216.1	Streptococcus suis strain 2080 SS_2080_Contig216, whole genome shotgun sequence
2e-24	POOR01000103.1	129	83.72	108	4	2	POOR01000103.1	Streptococcus suis strain 681 SS_0681_Contig103, whole genome shotgun sequence
2e-24	POMN01000173.1	129	83.72	108	4	2	POMN01000173.1	Streptococcus suis strain 1050 SS_1050_Contig173, whole genome shotgun sequence
2e-24	POML01000067.1	129	83.72	108	4	2	POML01000067.1	Streptococcus suis strain 1052 SS_1052_Contig67, whole genome shotgun sequence
2e-24	POMM01000227.1	129	83.72	108	4	2	POMM01000227.1	Streptococcus suis strain 1051 SS_1051_Contig227, whole genome shotgun sequence
2e-24	POMK01000218.1	129	83.72	108	4	2	POMK01000218.1	Streptococcus suis strain 1053 SS_1053_Contig219, whole genome shotgun sequence
2e-24	POMG01000260.1	129	83.72	108	4	2	POMG01000260.1	Streptococcus suis strain 1070 SS_1070_Contig260, whole genome shotgun sequence
2e-24	POJL01000209.1	129	83.72	108	4	2	POJL01000209.1	Streptococcus suis strain 2100 SS_2100_Contig209, whole genome shotgun sequence
2e-24	CP002570.1	129	83.72	108	4	2	CP002570.1	Streptococcus suis A7, complete genome
5e-24	POLY01000047.1	129	83.72	108	5	3	POLY01000047.1	Streptococcus suis strain 1141-1 SS_1141-1_Contig47, whole genome shotgun sequence
5e-24	POLX01000352.1	129	83.72	108	5	3	POLX01000352.1	Streptococcus suis strain 1164 SS_1164_Contig352, whole genome shotgun sequence
7e-23	POOL01000367.1	117	84.62	99	4	2	POOL01000367.1	Streptococcus suis strain 794 SS_0794_Contig367, whole genome shotgun sequence
7e-23	POKH01000905.1	102	87.25	89	4	2	POKH01000905.1	Streptococcus suis strain 1463 SS_1463_Contig905, whole genome shotgun sequence
3e-22	POIP01000398.1	105	86.67	91	5	3	POIP01000398.1	Streptococcus suis strain 2741 SS_2741_Contig398, whole genome shotgun sequence
3e-22	ALLX01000079.1	129	82.95	107	5	3	ALLX01000079.1	Streptococcus suis 88-5299A Contig00082, whole genome shotgun sequence
1e-20	CEHB01000323.1	107	85.05	91	4	2	CEHB01000323.1	Streptococcus suis genome assembly Velvet_assembly, contig NODE_691_length_209_cov_16.521530, whole genome shotgun sequence
1e-20	CEFF01000144.1	107	85.05	91	4	2	CEFF01000144.1	Streptococcus suis genome assembly Velvet_assembly, contig NODE_203_length_109_cov_97.807343, whole genome shotgun sequence
1e-20	CEDT01000306.1	107	85.05	91	4	2	CEDT01000306.1	Streptococcus suis genome assembly Velvet_assembly, contig NODE_756_length_99_cov_18.070707, whole genome shotgun sequence
1e-15	PONA01000005.1	92	84.78	78	4	2	PONA01000005.1	Streptococcus suis strain 963 SS_0963_Contig5, whole genome shotgun sequence
2e-14	FIKN01000002.1	90	84.44	76	4	2	FIKN01000002.1	Streptococcus suis strain SS1048 genome assembly, contig: ERS132502SCcontig000002, whole genome shotgun sequence
2e-14	FILF01000007.1	90	84.44	76	4	2	FILF01000007.1	Streptococcus suis strain SS967 genome assembly, contig: ERS132520SCcontig000007, whole genome shotgun sequence
1e-10	CEEX01000506.1	73	84.93	62	1	1	CEEX01000506.1	Streptococcus suis genome assembly Velvet_assembly, contig NODE_1227_length_67_cov_20.701492, whole genome shotgun sequence
